# Supplementary material for: Calculation of Single Cell Assimilation Rates From SIP-NanoSIMS-Derived Isotope Ratios: A Comprehensive Approach
Source: Front Microbiol. 2018 Oct 3;9:2342. doi: 10.3389/fmicb.2018.02342 (PMC6178922; doi:10.3389/fmicb.2018.02342)
Supplement: Supplementary file 1 [file Table_1.XLSX]

## Sheet: Calculation_Template
	Step 1 of 4 : input of nanoSIMS data with isotope ratio statistics										Step 2 of 4 : input of cellular density and inc. time												Step 3 of 4 : Correction for isotope dilition with fixatives etc.								Step 4 of 4 : Calculation of fraction (Kbiotic) of assimilated material
	1.1. Import the nano-SIMS data with isotope ratio statistics										2.1. Specify the element-specific cellular density (Ro) with its error dRo												3.1. Specify the fraction of heavy isotope (Dch) in chemicals used for threatment								4.1. Specify the isotope fractionation factor (alpha) or set to "1" if unknown
	1.2. Specify the size of analyzed Field of View (FoV)										2.2. Specify the incubation time (t) with ist error dt												3.2. Specify the fraction (Ki) of carbon introduced during the treatment. Ki=0 for nitrogen								4.2. Specify the fraction of heavy isotope (Dmed) measured for medium solution
	1.3. Specify the raster size in pixels																							Ki - fraction of introduced carbon relatively to ist initial cellular content							4.3. Specify the initial fraction of heavy isotope in inoculum cells
			Attention!														Results																		a	1
			ONLY GREEN fields are to be modified																																da	0
																Fc mean	dFc	Fv mean	dFv
											Ro [fg/µm³]	1269				367.061	191.111	520.644	45.5266							Dch	0.011								Dgs	0.135	Rgs	0.156069
											dRo	216														dDch	0.005	Df mean	dDf		KA mean	dKA			dDgs	0.001	dRgs	0.00154508
																Fc median	318.266	Fv median	523.068									0.110565	0.00194463		4.10279	0.358759
		FoV [µm]	40								t [hours]	10				Assimilation rate										Ki	0.044								Di	0.011	Ri	0.0111223
		Rst [px]	256								dt	0.1				[fg / cell / hour]		[fg / µm³ / hour]			D' mean	dD'				dKi	0.014	Df median	0.11079		KA median	4.12189		0.128708	dDi	0.001	dRi	0.00103374
																					0.106368	0.00186267
	The values used for the calculation			R'	dR'			Sp	LWR		L	W	V	mi	ui	Fc	dFc	Fv	dFv		D'	dD'	Rf	dRf	dRf/dR'	dRf/dK	dRf/dDch	Df	dDf		KA	dKA	dKA/dRi	dKA/dRf	dKA/dRgs	dKA/da
	12C14N/13C14N										[µm]	[µm]	[µm³]	[fg]/cell	[fg] assim	[fg/(h·cell)]	[fg/(h·cell)]	[fg/(h·µm³)]	[fg/(h·µm³)]
	# i	Xi	Yi	MEANi	Poiss_Ei	Poiss_%Ei	SIZEi	PIXELSi	LWratio
	1	10.32	153.18	0.1201	0.0001098	0.09137	1.17	44	2.88		1.82834	0.634842	0.51175	649.411	2770.92	277.092	53.1042	541.459	103.77		0.107223	8.75163e-05	0.125437	0.00173274	1.05397	0.121876	-0.0557308	0.111456	0.00136802		4.26682	0.373358	-41.545	176.617	-135.601	-21.1631
	2	14.03	62.72	0.1141	0.0001255	0.1101	1.1	39	2.89		1.72407	0.596565	0.426323	541.003	1807.62	180.762	33.4948	424.004	78.5667		0.102415	0.00010111	0.119115	0.00163172	1.05342	0.114489	-0.0551064	0.106437	0.00130286		3.34124	0.242388	-34.244	121.355	-87.5251	-13.66
	3	17.32	141.57	0.121	0.0001174	0.09703	1.11	40	1.68		1.37145	0.816342	0.575396	730.177	3241.78	324.178	62.5526	563.399	108.712		0.107939	9.34237e-05	0.126386	0.00174874	1.05406	0.122991	-0.0558248	0.112205	0.00137832		4.43971	0.401059	-42.9088	188.086	-145.727	-22.7436
	4	18.05	146.63	0.1202	0.0001173	0.09759	1.09	38	1.89		1.40642	0.744137	0.503783	639.301	2739.72	273.972	52.5467	543.829	104.304		0.107302	9.34775e-05	0.125543	0.001735	1.05398	0.122	-0.0557412	0.11154	0.00136954		4.28549	0.376373	-41.6924	177.839	-136.678	-21.3312
	5	23.72	135.86	0.1204	0.0001221	0.1014	1.06	36	2.31		1.49606	0.647646	0.421733	535.179	2313.71	231.371	44.4425	548.62	105.381		0.107462	9.72679e-05	0.125753	0.0017388	1.054	0.122248	-0.0557621	0.111706	0.00137203		4.32324	0.382398	-41.9901	180.32	-138.866	-21.6728
	6	25.5	103.5	0.1179	0.000127	0.1078	1.03	34	2.96		1.6276	0.549866	0.342977	435.238	1691.4	169.14	31.9546	493.151	93.1682		0.105466	0.000101624	0.123119	0.00169643	1.05377	0.119158	-0.0555014	0.109622	0.00134488		3.88614	0.316189	-38.5422	152.637	-114.576	-17.8818
	8	30.3	112.73	0.1169	0.0001201	0.1027	1.07	37	2.77		1.64692	0.594554	0.402217	510.414	1903.99	190.399	35.765	473.373	88.9197		0.104665	9.62752e-05	0.122065	0.00167882	1.05368	0.117927	-0.0553973	0.108786	0.00133343		3.73029	0.294018	-37.3128	143.323	-106.473	-16.6172
	9	30.76	88	0.1189	0.0001062	0.08931	1.26	51	3.07		2.02726	0.660346	0.618909	785.396	3182.66	318.266	60.4956	514.237	97.7455		0.106265	8.48285e-05	0.124172	0.00171193	1.05386	0.120393	-0.0556056	0.110457	0.00135463		4.0523	0.340428	-39.8529	162.889	-123.538	-19.2806
	10	36.68	116.54	0.1198	0.0001162	0.09702	1.13	41	1.88		1.45751	0.77527	0.566038	718.302	3025.16	302.516	57.8552	534.445	102.211		0.106983	9.2667e-05	0.125121	0.00172806	1.05395	0.121505	-0.0556995	0.111207	0.00136509		4.21154	0.364802	-41.109	173.026	-132.44	-20.6698
	11	36.81	80.41	0.1201	9.678e-05	0.08056	1.35	59	3.49		2.31441	0.663153	0.723037	917.534	3914.95	391.495	75.0241	541.459	103.762		0.107223	7.71386e-05	0.125437	0.00173188	1.05397	0.121876	-0.0557308	0.111456	0.00136734		4.26682	0.373233	-41.545	176.617	-135.601	-21.1631
	12	43.51	110.49	0.1198	0.0001178	0.09833	1.1	39	2.14		1.50489	0.703221	0.493451	626.189	2637.22	263.722	50.4365	534.445	102.212		0.106983	9.3943e-05	0.125121	0.00172818	1.05395	0.121505	-0.0556995	0.111207	0.00136518		4.21154	0.364819	-41.109	173.026	-132.44	-20.6698
	13	51.16	104.11	0.1194	0.000121	0.1014	1.09	38	2.41		1.56665	0.650063	0.448046	568.57	2353.64	235.364	44.8899	525.313	100.19		0.106664	9.65639e-05	0.124699	0.00172158	1.05391	0.12101	-0.0556577	0.110874	0.00136099		4.13958	0.353778	-40.5414	168.407	-128.379	-20.036
	14	57.93	22.6	0.1203	0.0001018	0.08461	1.31	55	2.15		1.79083	0.832945	0.824544	1046.35	4503.79	450.379	86.4363	546.216	104.829		0.107382	8.11109e-05	0.125648	0.00173563	1.05399	0.122124	-0.0557517	0.111623	0.00136978		4.3043	0.379183	-41.8407	179.073	-137.766	-21.501
	15	59.55	26.4	0.119	0.0001157	0.09727	1.11	40	2.59		1.66066	0.641183	0.4672	592.877	2412.73	241.273	45.893	516.423	98.23		0.106345	9.24003e-05	0.124278	0.00171433	1.05387	0.120516	-0.055616	0.11054	0.00135627		4.06953	0.343105	-39.9888	163.971	-124.486	-19.4285
	16	59.12	81.28	0.1207	9.73e-05	0.0806	1.34	58	2.63		2.0137	0.765667	0.809668	1027.47	4501.2	450.12	86.6432	555.931	107.011		0.107701	7.74701e-05	0.12607	0.00174221	1.05403	0.122619	-0.0557934	0.111955	0.00137395		4.38086	0.391339	-42.4446	184.142	-142.24	-22.1993
	17	66.12	214.29	0.1219	0.0001114	0.09137	1.13	41	2.18		1.55576	0.713652	0.527155	668.96	3093.29	309.329	60.1256	586.79	114.057		0.108655	8.85069e-05	0.127334	0.00176378	1.05414	0.124108	-0.0559188	0.112952	0.00138784		4.62404	0.43152	-44.3628	200.71	-156.921	-24.4905
	18	67.62	224.26	0.1198	0.0001173	0.0979	1.03	34	2.45		1.49296	0.609371	0.376174	477.364	2010.44	201.044	38.4493	534.445	102.212		0.106983	9.35442e-05	0.125121	0.00172815	1.05395	0.121505	-0.0556995	0.111207	0.00136516		4.21154	0.364814	-41.109	173.026	-132.44	-20.6698
	19	69.47	87.78	0.1197	0.0001019	0.08514	1.23	49	2.19		1.70426	0.778199	0.68722	872.083	3656.96	365.696	69.8838	532.138	101.691		0.106904	8.12776e-05	0.125016	0.00172535	1.05394	0.121381	-0.055689	0.111123	0.0013632		4.19337	0.361848	-40.9657	171.854	-131.408	-20.5088
	20	70.06	209.94	0.1205	0.0001152	0.09565	1.06	36	1.91		1.37521	0.720005	0.462206	586.54	2546.94	254.694	48.9569	551.04	105.92		0.107541	9.17548e-05	0.125859	0.00173999	1.05401	0.122372	-0.0557725	0.111789	0.00137271		4.34232	0.385354	-42.1406	181.581	-139.979	-21.8464
	21	71.31	218.38	0.1208	0.000122	0.1011	1	32	2.18		1.37444	0.630478	0.363486	461.264	2029.72	202.972	39.1054	558.403	107.584		0.10778	9.71189e-05	0.126175	0.00174565	1.05404	0.122743	-0.0558039	0.112038	0.00137641		4.40034	0.394736	-42.5983	185.442	-143.39	-22.3787
	22	75.49	101.64	0.1211	9.2e-05	0.07599	1.38	61	4.41		2.62747	0.595797	0.677158	859.314	3832.2	383.22	73.9929	565.924	109.27		0.108019	7.3198e-05	0.126491	0.00174877	1.05406	0.123115	-0.0558352	0.112288	0.00137809		4.45961	0.404038	-43.0658	189.429	-146.916	-22.9291
	23	75.98	168.33	0.119	0.0001086	0.09125	1.16	43	2.41		1.66654	0.691509	0.539324	684.402	2785.19	278.519	52.9757	516.423	98.2261		0.106345	8.67301e-05	0.124278	0.00171381	1.05387	0.120516	-0.055616	0.11054	0.00135586		4.06953	0.343036	-39.9888	163.971	-124.486	-19.4285
	24	77.68	159.58	0.1183	0.0001276	0.1079	0.98	31	2.5		1.43867	0.575466	0.324296	411.532	1626.09	162.609	30.7954	501.421	94.9606		0.105786	0.000102031	0.12354	0.00170331	1.05381	0.119652	-0.0555431	0.109956	0.00134932		3.95131	0.325676	-39.0563	156.618	-118.052	-18.4242
	25	77.87	207.48	0.1142	0.0001344	0.1177	0.98	31	2.46		1.4282	0.580569	0.326853	414.776	1391.18	139.118	25.7908	425.63	78.9066		0.102495	0.000108261	0.11922	0.0016342	1.05343	0.114612	-0.0551168	0.106521	0.00130459		3.35406	0.24409	-34.3452	122.05	-88.1204	-13.7529
	26	78.07	176.19	0.1201	0.0001423	0.1185	0.92	27	1.73		1.141	0.659536	0.314701	399.356	1703.98	170.398	32.6634	541.459	103.792		0.107223	0.00011342	0.125437	0.00173537	1.05397	0.121876	-0.0557308	0.111456	0.00137009		4.26682	0.373738	-41.545	176.617	-135.601	-21.1631
	27	79.92	169	0.1174	0.0001403	0.1194	0.88	25	3.59		1.52659	0.425234	0.196673	249.579	950.142	95.0142	17.8998	483.106	91.0128		0.105065	0.000112367	0.122592	0.00168907	1.05372	0.118542	-0.0554493	0.109204	0.00134031		3.80698	0.305004	-37.9178	147.87	-110.424	-17.2338
	28	80.46	128.84	0.1214	8.636e-05	0.07113	1.47	70	2.76		2.26152	0.819391	1.04851	1330.56	6014.35	601.435	116.402	573.608	111.017		0.108258	6.86739e-05	0.126807	0.00175361	1.05409	0.123487	-0.0558666	0.112537	0.00138113		4.52016	0.413929	-43.5434	193.545	-150.562	-23.4981
	29	90.2	19.23	0.1183	0.0001137	0.09613	1.17	44	2.23		1.62806	0.730072	0.579667	735.598	2906.58	290.658	55.041	501.421	94.9528		0.105786	9.09167e-05	0.12354	0.00170221	1.05381	0.119652	-0.0555431	0.109956	0.00134846		3.95131	0.325536	-39.0563	156.618	-118.052	-18.4242
	30	94.46	17.62	0.1206	0.0001182	0.09803	1.07	37	2.52		1.57742	0.625962	0.421227	534.537	2331.4	233.14	44.8482	553.477	106.47		0.107621	9.41274e-05	0.125964	0.00174193	1.05402	0.122496	-0.055783	0.111872	0.00137398		4.36152	0.388455	-42.2921	182.854	-141.103	-22.0219
	31	99.3	144.1	0.1209	9.181e-05	0.07597	1.37	60	2.46		1.98694	0.807698	0.880108	1116.86	4936.46	493.646	95.1651	560.892	108.129		0.10786	7.30729e-05	0.12628	0.00174532	1.05405	0.122867	-0.0558143	0.112122	0.00137588		4.41996	0.397592	-42.753	186.757	-144.552	-22.5601
	32	99.44	215.74	0.121	0.000123	0.1017	1.03	34	2.34		1.46236	0.624941	0.384665	488.14	2167.2	216.72	41.8194	563.399	108.716		0.107939	9.788e-05	0.126386	0.00174917	1.05406	0.122991	-0.0558248	0.112205	0.00137866		4.43971	0.401125	-42.9088	188.086	-145.727	-22.7436
	33	101.32	206.22	0.1208	0.0001193	0.09876	1.07	37	2.42		1.54879	0.639996	0.429611	545.176	2398.96	239.896	46.2186	558.403	107.582		0.10778	9.49695e-05	0.126175	0.00174545	1.05404	0.122743	-0.0558039	0.112038	0.00137624		4.40034	0.394705	-42.5983	185.442	-143.39	-22.3787
	34	101.59	221.78	0.1211	0.0001031	0.08511	1.23	49	2.67		1.86367	0.698003	0.624105	791.99	3531.96	353.196	68.1998	565.924	109.276		0.108019	8.20295e-05	0.126491	0.00174946	1.05406	0.123115	-0.0558352	0.112288	0.00137863		4.45961	0.404145	-43.0658	189.429	-146.916	-22.9291
	36	120.5	148.12	0.122	0.0001041	0.08526	1.25	50	2.86		1.94279	0.679297	0.622037	789.365	3666.82	366.682	71.3312	589.485	114.674		0.108734	8.26923e-05	0.12744	0.001765	1.05415	0.124232	-0.0559293	0.113035	0.00138854		4.64527	0.435026	-44.5303	202.191	-158.236	-24.6959
	37	132.13	24.23	0.1122	0.0001112	0.09914	1.21	47	3.39		2.03784	0.601132	0.521492	661.773	2058.68	205.868	37.8517	394.767	72.5835		0.100881	8.98957e-05	0.117114	0.00159845	1.05325	0.112167	-0.0549095	0.104836	0.00128087		3.11085	0.214032	-32.4267	109.206	-77.1651	-12.0431
	38	137.95	244.51	0.1056	0.0001397	0.1323	1.07	37	3.48		1.83034	0.52596	0.359583	456.311	1125.64	112.564	20.2947	313.039	56.4396		0.0955137	0.000114288	0.110164	0.00149051	1.05264	0.10416	-0.0542284	0.0992324	0.00120937		2.46682	0.144557	-27.3465	78.6442	-51.6035	-8.05373
	39	141	195.58	0.1169	0.0001195	0.1022	1.09	38	2.78		1.67178	0.60136	0.417896	530.31	1978.21	197.821	37.159	473.373	88.9194		0.104665	9.57942e-05	0.122065	0.00167878	1.05368	0.117927	-0.0553973	0.108786	0.00133339		3.73029	0.294013	-37.3128	143.323	-106.473	-16.6172
	40	141.43	158.52	0.1155	0.0001091	0.09446	1.17	44	3.14		1.90276	0.605974	0.490504	622.449	2195.79	219.579	40.9472	447.661	83.4799		0.103541	8.7677e-05	0.12059	0.00165417	1.05355	0.116206	-0.0552517	0.107613	0.0013173		3.52767	0.266391	-35.7146	131.654	-96.3767	-15.0415
	41	144.08	232	0.1161	0.0001031	0.08882	1.38	61	1.83		1.7571	0.960163	1.04052	1320.42	4769.88	476.988	89.213	458.414	85.7388		0.104023	8.27661e-05	0.121222	0.00166394	1.0536	0.116943	-0.0553141	0.108116	0.0013236		3.6124	0.277692	-36.3829	136.474	-100.539	-15.691
	42	144.8	114.78	0.1162	0.0001012	0.08708	1.25	50	3.26		2.06396	0.633116	0.583327	740.242	2684.73	268.473	50.2388	460.244	86.1246		0.104103	8.12263e-05	0.121327	0.00166552	1.05361	0.117066	-0.0553245	0.1082	0.0013246		3.62682	0.279632	-36.4967	137.303	-101.256	-15.8029
	43	148.48	146.71	0.1185	9.034e-05	0.07622	1.4	63	2.63		2.09871	0.797987	0.916591	1163.15	4634.63	463.463	87.8635	505.638	95.859		0.105945	7.22118e-05	0.123751	0.00170408	1.05383	0.119899	-0.0555639	0.110123	0.00134943		3.98454	0.33022	-39.3184	158.667	-119.843	-18.7038
	44	150.28	221.25	0.122	9.519e-05	0.078	1.37	60	2.93		2.15202	0.734478	0.808058	1025.43	4763.38	476.338	92.6583	589.485	114.668		0.108734	7.56146e-05	0.12744	0.00176444	1.05415	0.124232	-0.0559293	0.113035	0.0013881		4.64527	0.434934	-44.5303	202.191	-158.236	-24.6959
	45	161.04	36.85	0.1194	0.0001525	0.1278	0.9	26	3.76		1.59097	0.42313	0.203885	258.729	1071.03	107.103	20.4317	525.313	100.212		0.106664	0.000121702	0.124699	0.00172436	1.05391	0.12101	-0.0556577	0.110874	0.00136318		4.13958	0.354161	-40.5414	168.407	-128.379	-20.036
	46	163.03	28.58	0.1185	0.0001405	0.1185	0.98	31	2.02		1.30787	0.647462	0.359552	456.272	1818.03	181.803	34.4761	505.638	95.8862		0.105945	0.000112306	0.123751	0.00170785	1.05383	0.119899	-0.0555639	0.110123	0.00135241		3.98454	0.33071	-39.3184	158.667	-119.843	-18.7038
	47	178.34	42.54	0.117	0.0001191	0.1018	1.13	41	2.79		1.73938	0.623433	0.467526	593.29	2222.13	222.213	41.7637	475.296	89.3293		0.104745	9.54565e-05	0.12217	0.00168045	1.05369	0.11805	-0.0554077	0.10887	0.00133447		3.74544	0.296122	-37.4323	144.216	-107.248	-16.7381
	48	178.67	54.36	0.119	0.0001126	0.09464	1.14	42	2.76		1.75177	0.634698	0.487305	618.389	2516.55	251.655	47.8671	516.423	98.2283		0.106345	8.99245e-05	0.124278	0.0017141	1.05387	0.120516	-0.055616	0.11054	0.00135609		4.06953	0.343074	-39.9888	163.971	-124.486	-19.4285
	50	184.46	147.22	0.1177	0.000111	0.09429	1.13	41	2.27		1.58413	0.697853	0.516936	655.992	2528.31	252.831	47.7052	489.095	92.2846		0.105306	8.88531e-05	0.122908	0.00169177	1.05375	0.118912	-0.0554806	0.109455	0.00134169		3.85418	0.311436	-38.2901	150.703	-112.891	-17.6188
	51	187.3	32.8	0.115	0.000104	0.09048	1.3	54	2.26		1.81441	0.802838	0.783034	993.67	3437.43	343.743	63.9471	438.989	81.6658		0.103139	8.36534e-05	0.120063	0.00164531	1.0535	0.115592	-0.0551998	0.107193	0.00131148		3.45933	0.257374	-35.1755	127.83	-93.0834	-14.5275
	52	193.84	26.81	0.1163	9.578e-05	0.08237	1.39	62	3.16		2.26533	0.716876	0.817892	1037.91	3779.36	377.936	70.7573	462.085	86.5118		0.104183	7.68622e-05	0.121433	0.00166686	1.05362	0.117189	-0.0553349	0.108284	0.00132542		3.64133	0.281565	-36.6112	138.139	-101.98	-15.9159
	53	208.07	210.4	0.1189	0.0001192	0.1003	1.11	40	2.4		1.60434	0.668474	0.484858	615.285	2493.32	249.332	47.3961	514.237	97.7526		0.106265	9.52124e-05	0.124172	0.00171289	1.05386	0.120393	-0.0556056	0.110457	0.00135538		4.0523	0.340555	-39.8529	162.889	-123.538	-19.2806
	54	209.88	198.29	0.1187	0.0001156	0.09739	1.13	41	2.18		1.55576	0.713652	0.527155	668.96	2688.01	268.801	51.0304	509.909	96.8033		0.106105	9.23699e-05	0.123962	0.00170919	1.05384	0.120146	-0.0555848	0.11029	0.00135297		4.0182	0.335427	-39.5839	160.757	-121.672	-18.9892
	55	211.19	95.61	0.1226	0.0001277	0.1042	0.98	31	2.17		1.35003	0.622133	0.347352	440.79	2105.23	210.523	41.1777	606.08	118.548		0.109211	0.000101331	0.128072	0.00177705	1.0542	0.124978	-0.0559921	0.113532	0.00139645		4.77605	0.457749	-45.5619	211.43	-166.46	-25.9793
	56	215	101.91	0.1189	0.0001225	0.103	1	32	1.87		1.28465	0.68698	0.391292	496.549	2012.17	201.217	38.2506	514.237	97.7545		0.106265	9.78484e-05	0.124172	0.00171314	1.05386	0.120393	-0.0556056	0.110457	0.00135559		4.0523	0.34059	-39.8529	162.889	-123.538	-19.2806
	57	215.23	94.65	0.1187	0.0001279	0.1078	0.98	31	2.42		1.41766	0.585811	0.329469	418.097	1680	168	31.8961	509.909	96.8105		0.106105	0.000102198	0.123962	0.00171016	1.05384	0.120146	-0.0555848	0.11029	0.00135374		4.0182	0.335556	-39.5839	160.757	-121.672	-18.9892
	58	218.38	60.96	0.1186	0.0001085	0.09152	1.22	48	2.86		1.90354	0.665572	0.585091	742.48	2970.89	297.089	56.3627	507.766	96.3316		0.106025	8.67122e-05	0.123856	0.00170696	1.05383	0.120022	-0.0555743	0.110207	0.00135146		4.00131	0.332853	-39.4507	159.707	-120.753	-18.8458
	59	220.66	104.08	0.1193	9.496e-05	0.07958	1.28	53	2.88		2.00664	0.69675	0.676539	858.528	3538.76	353.876	67.438	523.068	99.681		0.106584	7.57962e-05	0.124594	0.00171805	1.0539	0.120887	-0.0556473	0.11079	0.00135845		4.12189	0.350833	-40.4018	167.281	-127.391	-19.8818
	60	223.02	116.52	0.1183	0.0001153	0.09741	1.14	42	3.09		1.84525	0.597167	0.461064	585.09	2311.87	231.187	43.7797	501.421	94.9537		0.105786	9.21961e-05	0.12354	0.00170233	1.05381	0.119652	-0.0555431	0.109956	0.00134855		3.95131	0.325551	-39.0563	156.618	-118.052	-18.4242
	61	229.16	169.05	0.1169	9.685e-05	0.08282	1.31	55	2.87		2.04088	0.71111	0.716412	909.127	3391.3	339.13	63.6957	473.373	88.9093		0.104665	7.76374e-05	0.122065	0.00167715	1.05368	0.117927	-0.0553973	0.108786	0.0013321		3.73029	0.293823	-37.3128	143.323	-106.473	-16.6172
	62	233.45	15.1	0.1182	0.0001227	0.1038	1.11	40	2.43		1.61336	0.663933	0.481939	611.58	2406.48	240.648	45.5453	499.334	94.5045		0.105706	9.81309e-05	0.123435	0.0017012	1.0538	0.119528	-0.0555326	0.109873	0.00134791		3.93486	0.323219	-38.9265	155.608	-117.17	-18.2866
	63	251.83	153.48	0.1181	0.0001133	0.09593	1.14	42	2.41		1.64704	0.683421	0.52062	660.667	2588.83	258.883	48.9641	497.26	94.0497		0.105626	9.06293e-05	0.123329	0.00169877	1.05379	0.119405	-0.0555222	0.109789	0.00134623		3.91852	0.320745	-38.7976	154.608	-116.296	-18.1503
	1	9.55	57.12	0.1211	0.000112	0.09251	0.94	51	2.61		1.88173	0.720968	0.670098	850.354	3792.24	379.224	73.2295	565.924	109.282		0.108019	8.91106e-05	0.126491	0.00175006	1.05406	0.123115	-0.0558352	0.112288	0.00137911		4.45961	0.40424	-43.0658	189.429	-146.916	-22.9291
	2	10.87	69.48	0.1208	0.0001156	0.09567	0.9	46	1.76		1.50035	0.852469	0.694142	880.867	3876.11	387.611	74.6758	558.403	107.58		0.10778	9.20241e-05	0.126175	0.00174517	1.05404	0.122743	-0.0558039	0.112038	0.00137602		4.40034	0.394662	-42.5983	185.442	-143.39	-22.3787
	3	14.11	61.25	0.1218	0.0001007	0.08268	0.99	56	1.62		1.59783	0.986312	0.969614	1230.44	5663.66	566.366	109.987	584.115	113.433		0.108576	8.002e-05	0.127229	0.00176134	1.05413	0.123984	-0.0559084	0.112869	0.00138618		4.60296	0.427855	-44.1965	199.245	-155.62	-24.2875
	4	16.77	48.77	0.1214	8.562e-05	0.07054	1.21	83	2.1		2.17709	1.03671	1.54603	1961.91	8868.13	886.813	171.634	573.608	111.016		0.108258	6.80854e-05	0.126807	0.00175357	1.05409	0.123487	-0.0558666	0.112537	0.00138109		4.52016	0.413922	-43.5434	193.545	-150.562	-23.4981
	5	18.85	145.7	0.1215	0.0001072	0.08822	0.91	47	2.3		1.70609	0.741779	0.63044	800.029	3632.64	363.264	70.3716	576.206	111.623		0.108337	8.52307e-05	0.126913	0.00175661	1.0541	0.123611	-0.055877	0.11262	0.00138323		4.54063	0.417521	-43.7049	194.947	-151.805	-23.6921
	6	21.85	53.35	0.1181	9.349e-05	0.07917	1.07	65	3.1		2.29898	0.741607	0.886274	1124.68	4407.08	440.708	83.3456	497.26	94.0404		0.105626	7.47832e-05	0.123329	0.00169743	1.05379	0.119405	-0.0555222	0.109789	0.00134517		3.91852	0.320576	-38.7976	154.608	-116.296	-18.1503
	7	22.63	133.8	0.1208	0.0001124	0.09303	0.9	46	1.98		1.57922	0.797586	0.656188	832.703	3664.18	366.418	70.5913	558.403	107.578		0.10778	8.94767e-05	0.126175	0.00174494	1.05404	0.122743	-0.0558039	0.112038	0.00137584		4.40034	0.394627	-42.5983	185.442	-143.39	-22.3787
	8	22.74	150.71	0.12	0.0001067	0.08896	0.86	42	1.7		1.41245	0.830851	0.615633	781.239	3318.91	331.891	63.5596	539.105	103.243		0.107143	8.50606e-05	0.125332	0.00173081	1.05396	0.121753	-0.0557203	0.111373	0.00136675		4.24826	0.370422	-41.3987	175.408	-134.536	-20.9969
	9	24.31	142.5	0.121	0.0001342	0.1109	0.67	26	2.09		1.21592	0.581782	0.271681	344.763	1530.65	153.065	29.5384	563.399	108.725		0.107939	0.000106793	0.126386	0.00175008	1.05406	0.122991	-0.0558248	0.112205	0.00137938		4.43971	0.401266	-42.9088	188.086	-145.727	-22.7436
	11	49.31	85.24	0.1179	0.000108	0.09166	0.94	51	2.08		1.69935	0.816995	0.748097	949.335	3689.25	368.925	69.6914	493.151	93.1582		0.105466	8.64207e-05	0.123119	0.00169497	1.05377	0.119158	-0.0555014	0.109622	0.00134372		3.88614	0.316006	-38.5422	152.637	-114.576	-17.8818
	12	52	24.5	0.1153	0.0001317	0.1143	0.84	40	2.04		1.49211	0.731427	0.524508	665.601	2329.66	232.966	43.4069	444.161	82.7573		0.10338	0.000105877	0.120379	0.0016526	1.05353	0.11596	-0.055231	0.107445	0.00131655		3.50009	0.262944	-35.497	130.104	-95.0409	-14.833
	13	55.37	36.61	0.1179	0.0001284	0.1089	0.85	41	2.08		1.52367	0.732531	0.539235	684.29	2659.25	265.925	50.24	493.151	93.169		0.105466	0.000102745	0.123119	0.00169655	1.05377	0.119158	-0.0555014	0.109622	0.00134498		3.88614	0.316204	-38.5422	152.637	-114.576	-17.8818
	14	55.48	76.75	0.1168	0.000123	0.1053	0.84	40	1.94		1.45951	0.752325	0.537318	681.857	2533.26	253.326	47.5603	471.463	88.5141		0.104585	9.86176e-05	0.12196	0.00167735	1.05367	0.117804	-0.0553869	0.108702	0.00133251		3.71523	0.291953	-37.1941	142.439	-105.706	-16.4975
	15	76.16	228.79	0.1205	9.498e-05	0.07884	1.03	61	2.35		1.96252	0.835114	0.922488	1170.64	5083.27	508.327	97.6989	551.04	105.908		0.107541	7.56499e-05	0.125859	0.00173863	1.05401	0.122372	-0.0557725	0.111789	0.00137164		4.34232	0.385152	-42.1406	181.581	-139.979	-21.8464
	16	86.62	44.58	0.1185	9.239e-05	0.07795	1.1	69	2.32		2.07523	0.894494	1.11673	1417.13	5646.6	564.66	107.049	505.638	95.8599		0.105945	7.38504e-05	0.123751	0.0017042	1.05383	0.119899	-0.0555639	0.110123	0.00134952		3.98454	0.330236	-39.3184	158.667	-119.843	-18.7038
	17	91.38	43.6	0.1161	9.333e-05	0.0804	1.02	60	2.7		2.07282	0.767711	0.841046	1067.29	3855.47	385.547	72.1072	458.414	85.7351		0.104023	7.4923e-05	0.121222	0.0016633	1.0536	0.116943	-0.0553141	0.108116	0.00132309		3.6124	0.27762	-36.3829	136.474	-100.539	-15.691
	18	92.39	60.58	0.1173	9.393e-05	0.08007	1.07	66	2.61		2.14064	0.820169	0.986504	1251.87	4746.42	474.642	89.3446	481.135	90.5669		0.104985	7.52428e-05	0.122486	0.00168379	1.05371	0.118419	-0.0554389	0.109121	0.00133637		3.79145	0.302375	-37.7953	146.944	-109.618	-17.1081
	19	95.53	138.96	0.118	0.0001169	0.09902	0.91	47	2.2		1.67251	0.76023	0.644158	817.436	3189.86	318.986	60.2966	495.199	93.6054		0.105546	9.35257e-05	0.123224	0.00169733	1.05378	0.119282	-0.0555118	0.109706	0.00134534		3.90228	0.318422	-38.6695	153.618	-115.432	-18.0154
	20	106.85	146.7	0.1178	0.0001094	0.09281	0.96	53	2.33		1.82229	0.782099	0.750207	952.013	3684.39	368.439	69.5589	491.117	92.7197		0.105386	8.75566e-05	0.123013	0.00169336	1.05376	0.119035	-0.055491	0.109539	0.0013427		3.87011	0.313709	-38.4158	151.665	-113.729	-17.7496
	21	109.74	105.3	0.1199	7.918e-05	0.06602	1.28	93	2.35		2.4232	1.03115	1.73656	2203.7	9321.29	932.129	178.359	536.767	102.708		0.107063	6.31331e-05	0.125226	0.00172745	1.05395	0.121629	-0.0557099	0.11129	0.00136435		4.22984	0.367314	-41.2534	174.211	-133.482	-20.8325
	22	111.36	72.43	0.1197	9.447e-05	0.07895	1.1	69	2.43		2.11897	0.872004	1.09188	1385.6	5810.32	581.032	111.03	532.138	101.687		0.106904	7.53513e-05	0.125016	0.00172488	1.05394	0.121381	-0.055689	0.111123	0.00136283		4.19337	0.361782	-40.9657	171.854	-131.408	-20.5088
	23	124.88	121.65	0.1188	8.213e-05	0.06915	1.21	83	3.46		2.73402	0.790178	1.21156	1537.48	6204.02	620.402	117.836	512.066	97.2591		0.106185	6.56141e-05	0.124067	0.00170875	1.05385	0.120269	-0.0555952	0.110373	0.00135237		4.0352	0.337675	-39.718	161.818	-122.6	-19.1341
	24	127.37	76.02	0.1206	9.904e-05	0.08214	1.04	62	2.45		2.01606	0.822884	0.926313	1175.49	5126.93	512.693	98.614	553.477	106.459		0.107621	7.88696e-05	0.125964	0.0017406	1.05402	0.122496	-0.055783	0.111872	0.00137294		4.36152	0.388256	-42.2921	182.854	-141.103	-22.0219
	25	137.94	177.38	0.1202	0.0001053	0.08766	0.91	47	1.41		1.38144	0.979744	0.79526	1009.18	4324.86	432.486	82.9432	543.829	104.297		0.107302	8.39145e-05	0.125543	0.00173415	1.05398	0.122	-0.0557412	0.11154	0.00136887		4.28549	0.376249	-41.6924	177.839	-136.678	-21.3312
	26	146	214.56	0.1189	9.983e-05	0.08396	1	57	1.8		1.6864	0.936889	0.947297	1202.12	4871.36	487.136	92.591	514.237	97.7423		0.106265	7.97404e-05	0.124172	0.00171151	1.05386	0.120393	-0.0556056	0.110457	0.0013543		4.0523	0.340372	-39.8529	162.889	-123.538	-19.2806
	27	146.24	175.29	0.1188	0.0001092	0.09192	0.86	42	1.47		1.32853	0.903762	0.658999	836.27	3374.51	337.451	64.1019	512.066	97.2715		0.106185	8.72404e-05	0.124067	0.00171043	1.05385	0.120269	-0.0555952	0.110373	0.0013537		4.0352	0.337898	-39.718	161.818	-122.6	-19.1341
	28	159.92	214.78	0.12	8.439e-05	0.07034	1.18	79	2.19		2.16397	0.988112	1.40683	1785.27	7584.3	758.43	145.229	539.105	103.231		0.107143	6.72752e-05	0.125332	0.00172944	1.05396	0.121753	-0.0557203	0.111373	0.00136567		4.24826	0.370225	-41.3987	175.408	-134.536	-20.9969
	29	166	131.35	0.1191	0.0001231	0.1034	0.84	40	2.06		1.49855	0.727453	0.522051	662.483	2707.48	270.748	51.5357	518.623	98.7177		0.106425	9.82925e-05	0.124383	0.00171661	1.05388	0.12064	-0.0556265	0.110623	0.00135782		4.08687	0.345795	-40.1256	165.063	-125.444	-19.578
	30	167.11	123.22	0.1186	0.0001286	0.1084	0.79	36	1.91		1.37521	0.720005	0.462206	586.54	2346.93	234.693	44.5303	507.766	96.3429		0.106025	0.000102776	0.123856	0.00170851	1.05383	0.120022	-0.0555743	0.110207	0.00135269		4.00131	0.333056	-39.4507	159.707	-120.753	-18.8458
	31	172.5	216	0.1216	9.931e-05	0.08164	1.01	58	2.51		1.97142	0.785426	0.828317	1051.13	4794.49	479.449	92.9515	578.823	112.217		0.108417	7.89436e-05	0.127018	0.00175781	1.05411	0.123736	-0.0558875	0.112703	0.00138392		4.56126	0.420867	-43.8676	196.364	-153.062	-23.8883
	33	182.32	216.18	0.1215	0.0001348	0.111	0.77	34	1.66		1.25798	0.757819	0.45347	575.454	2612.92	261.292	50.6269	576.206	111.643		0.108337	0.000107174	0.126913	0.00175872	1.0541	0.123611	-0.055877	0.11262	0.00138489		4.54063	0.417859	-43.7049	194.947	-151.805	-23.6921
	34	184.43	86.85	0.1215	8.326e-05	0.06854	1.24	88	2.25		2.31163	1.02739	1.63247	2071.61	9406.42	940.642	182.199	576.206	111.609		0.108337	6.61969e-05	0.126913	0.00175516	1.0541	0.123611	-0.055877	0.11262	0.00138209		4.54063	0.417291	-43.7049	194.947	-151.805	-23.6921
	35	189.51	85.7	0.1206	8.992e-05	0.07455	1.1	69	3		2.33304	0.77768	0.985057	1250.04	5452.07	545.207	104.863	553.477	106.454		0.107621	7.16069e-05	0.125964	0.00174005	1.05402	0.122496	-0.055783	0.111872	0.0013725		4.36152	0.388173	-42.2921	182.854	-141.103	-22.0219
	36	190.91	109.8	0.1213	8.199e-05	0.06758	1.15	75	1.5		1.79029	1.19353	1.55787	1976.94	8895.9	889.59	172.03	571.028	110.426		0.108178	6.52105e-05	0.126702	0.00175165	1.05408	0.123363	-0.0558561	0.112454	0.00137985		4.49983	0.410541	-43.383	192.158	-149.333	-23.3063
	37	192.92	121.2	0.1205	9.063e-05	0.07524	1.03	61	1.67		1.68931	1.01157	1.08666	1378.98	5987.95	598.795	115.084	551.04	105.906		0.107541	7.21852e-05	0.125859	0.00173838	1.05401	0.122372	-0.0557725	0.111789	0.00137144		4.34232	0.385114	-42.1406	181.581	-139.979	-21.8464
	38	193.61	90.23	0.1187	9.309e-05	0.07843	1.04	62	2.33		1.97095	0.845902	0.949194	1204.53	4840.03	484.003	91.8745	509.909	96.7921		0.106105	7.43834e-05	0.123962	0.00170766	1.05384	0.120146	-0.0555848	0.11029	0.00135176		4.0182	0.335226	-39.5839	160.757	-121.672	-18.9892
	39	196.54	99.88	0.1187	0.0001114	0.0938	0.85	41	1.7		1.39553	0.8209	0.593778	753.504	3027.73	302.773	57.4783	509.909	96.801		0.106105	8.90139e-05	0.123962	0.00170888	1.05384	0.120146	-0.0555848	0.11029	0.00135272		4.0182	0.335387	-39.5839	160.757	-121.672	-18.9892
	40	199.92	113.15	0.1209	9.532e-05	0.07885	0.96	53	1.96		1.68759	0.861015	0.815494	1034.86	4574.04	457.404	88.1799	560.892	108.131		0.10786	7.58665e-05	0.12628	0.00174553	1.05405	0.122867	-0.0558143	0.112122	0.00137605		4.41996	0.397624	-42.753	186.757	-144.552	-22.5601
	41	200.11	104.81	0.1189	9.222e-05	0.07759	1	57	2.35		1.89708	0.807269	0.833255	1057.4	4284.91	428.491	81.4413	514.237	97.7387		0.106265	7.36618e-05	0.124172	0.00171103	1.05386	0.120393	-0.0556056	0.110457	0.00135392		4.0523	0.340308	-39.8529	162.889	-123.538	-19.2806
	42	211.8	241.57	0.1199	7.309e-05	0.06095	1.34	103	3.15		2.91552	0.925561	1.75404	2225.88	9415.13	941.513	180.151	536.767	102.706		0.107063	5.82773e-05	0.125226	0.00172715	1.05395	0.121629	-0.0557099	0.11129	0.00136412		4.22984	0.367271	-41.2534	174.211	-133.482	-20.8325
	43	225.64	166.27	0.121	7.545e-05	0.06233	1.28	94	2.49		2.50066	1.00428	1.71569	2177.21	9666.18	966.618	186.476	563.399	108.689		0.107939	6.0041e-05	0.126386	0.00174617	1.05406	0.122991	-0.0558248	0.112205	0.00137629		4.43971	0.400663	-42.9088	188.086	-145.727	-22.7436
	44	235.39	34.97	0.1198	8.604e-05	0.07181	1.18	79	3.02		2.50405	0.829156	1.20285	1526.42	6428.59	642.859	122.925	534.445	102.195		0.106983	6.86151e-05	0.125121	0.0017261	1.05395	0.121505	-0.0556995	0.111207	0.00136354		4.21154	0.364524	-41.109	173.026	-132.44	-20.6698
	46	242.69	230.69	0.1175	0.0001361	0.1158	0.79	36	1.38		1.19843	0.868429	0.538394	683.223	2611.7	261.17	49.2288	485.09	91.4363		0.105145	0.000108984	0.122697	0.00169039	1.05373	0.118665	-0.0554597	0.109288	0.00134111		3.82262	0.307179	-38.0411	148.805	-111.238	-17.3609
	47	247.43	23.61	0.1203	8.781e-05	0.07301	1.12	72	2.63		2.24361	0.853084	1.11986	1421.1	6116.85	611.685	117.386	546.216	104.822		0.107382	6.99641e-05	0.125648	0.00173478	1.05399	0.122124	-0.0557517	0.111623	0.00136911		4.3043	0.379058	-41.8407	179.073	-137.766	-21.501
	48	249.9	228.95	0.1181	0.000121	0.1024	0.86	42	1.65		1.39458	0.845198	0.624369	792.324	3104.73	310.473	58.7243	497.26	94.0538		0.105626	9.67886e-05	0.123329	0.00169936	1.05379	0.119405	-0.0555222	0.109789	0.0013467		3.91852	0.32082	-38.7976	154.608	-116.296	-18.1503
